# Supplementary material for: Multivesicular Liposomes for Glucose-Responsive Insulin Delivery
Source: Pharmaceutics. 2021 Dec 22;14(1):21. doi: 10.3390/pharmaceutics14010021 (PMC8781467; doi:10.3390/pharmaceutics14010021)
Supplement: Supplementary file 1 [file pharmaceutics-14-00021-s001.zip]

Archive with 1 entries (1 files):
- pharmaceutics-1491968-supplementary.pdf
